# Supplementary material for: High-Contrast Imaging of Cholesterol Crystals in Rabbit Arteries Ex Vivo Using LED-Based Polarization Microscopy
Source: Sensors (Basel). 2018 Apr 19;18(4):1258. doi: 10.3390/s18041258 (PMC5948913; doi:10.3390/s18041258)
Supplement: Supplementary file 1 [file sensors-18-01258-s001.zip]

Archive with 1 entries (1 files):
- sensors-288469-supplementary.mp4
